# Supplementary material for: Porous Carbon Nanoflakes Doped with Boron Derived from Carbon Fabric Containing Polyester as Efficient Electrocatalysts for Green Hydrogen Production
Source: Polymers (Basel). 2026 Apr 30;18(9):1107. doi: 10.3390/polym18091107 (PMC13165666; doi:10.3390/polym18091107)
Supplement: Supplementary file 1 [file polymers-18-01107-s001.zip]

Archive with 1 entries (1 files):
- polymers-4279832-supplementary.pdf
